# Supplementary material for: The genetic architecture of dog ownership: large-scale genome-wide association study in 97,552 European-ancestry individuals
Source: G3 (Bethesda). 2024 May 31;14(8):jkae116. doi: 10.1093/g3journal/jkae116 (PMC11304603; doi:10.1093/g3journal/jkae116)
Supplement: jkae116_Supplementary_Data [file jkae116_supplementary_data.zip]

Archive with 2 entries (2 files):
- Supplemental_Methods_and_Figures_G3-2024-405045.docx
- Supplemental_Tables_G3-2024-405045.xlsx
