# Supplementary material for: The genetic architecture of dog ownership: large-scale genome-wide association study in 97,552 European-ancestry individuals
Source: G3 (Bethesda). 2024 May 31;14(8):jkae116. doi: 10.1093/g3journal/jkae116 (PMC11304603; doi:10.1093/g3journal/jkae116)
Supplement: jkae116_Supplementary_Data [file jkae116_supplementary_data.zip › Supplemental_Tables_G3-2024-405045.xlsx]

## Sheet: Table_of_content
Table of Content
S/N	Description
1	Table S1. Variant filtering based on criteria by cohorts and chromosomes.
2	Table S2. Sample quality control by cohorts for genome-wide association study.
3	Table S3. Association results on the top significant SNPs identified from the meta analysis on the five discovery cohorts.
4	Table S4. Cohort-specific association results on the top significant SNPs seen in the meta-analysis of five discovery cohorts.
5	Table S5. Association results on the top significant SNPs identified from the meta analysis on all discovery and replication cohorts.
6	Table S6. Cohort-specific association results on the top significant SNPs identified from the meta-analysis of all cohorts.
7	Table S7. The association results of 23andMe on the three SNPs requested for replication analysis.
8	Table S8. SNP-based heritability estimates (h2) for dog ownership.
9	Table S9. The list of genome-wide association studies used to perform the genetic correlation analyses.
10	Table S10. Genetic correlation between dog ownership (with or without replication cohorts) and other complex traits.
11	Table S11. Result of gene-based analysis using MAGMA v1.06.
12	Table S12. Top 10 significant gene sets using MAGMA v1.06.

## Sheet: TableS1
1. Variant filtering based on criteria by cohorts and chromosomes.
Chromosome	1	2	3	4	5	6	7	8	9	10	11	12	13	14	15	16	17	18	19	20	21	22	X	Total
CATSS (6323 samples scanned)
Scanned from VCF file	3069931	3392237	2821894	2787581	2588168	2460111	2289305	2242705	1686471	1927503	1936990	1848117	1385433	1270436	1139215	1281297	1090072	1104755	868554	884983	531276	524544	1228034	40359612
Filtered by MAF <0.01, INFO score<0.6 and dosage certainty<0.8	2144551	2420330	2044604	1981328	1871463	1834076	1612252	1629499	1163082	1386369	1401456	1326225	990962	888254	765914	820963	676521	753436	537882	575815	339779	330835	837934	28333530
Remaining SNP variants	563409	619754	525794	539462	479037	492296	432452	413799	317036	376557	369170	355885	275860	241322	208382	226451	190585	212292	162214	164329	101583	98891	212664	7579224
YATSS (3358 sample scaned)
Scanned from VCF file	3069931	3392237	2821894	2787581	2588168	2460111	2289305	2242705	1686471	1927503	1936990	1848117	1385433	1270436	1139215	1281297	1090072	1104755	868554	884983	531276	524544	1228034	40359612
Filtered by MAF <0.01, INFO score<0.6 and dosage certainty<0.8	2491789	2760357	2285620	2236105	2099907	1958761	1846372	1821289	1361462	1542977	1561496	1485778	1104232	1019849	924713	1048487	892550	887170	701454	715905	422865	419918	1005455	32594511
Remaining SNP variants	578142	631880	536274	551476	488261	501350	442933	421416	325009	384526	375494	362339	281201	250587	214502	232810	197522	217585	167100	169078	108411	104626	222579	7765101
STAGE (7069 sample scaned)
Scanned from VCF file	3069931	3392237	2821894	2787581	2588168	2460111	2289305	2242705	1686471	1927503	1936990	1848117	1385433	1270436	1139215	1281297	1090072	1104755	868554	884983	531276	524544	1228034	40359612
Filtered by MAF <0.01, INFO score<0.6 and dosage certainty<0.8	2493480	2761669	2286494	2237867	2100722	1959625	1847597	1822455	1361819	1544352	1561966	1485996	1104930	1020225	923672	1049295	893118	887583	701538	716619	423171	420085	1006482	32610760
Remaining SNP variants	576451	630568	535400	549714	487446	500486	441708	420250	324652	383151	375024	362121	280503	250211	215543	232002	196954	217172	167016	168364	108105	104459	221552	7748852
TwinGene (10911 sample scaned)
Scanned from VCF file	3069931	3392237	2821894	2787581	2588168	2460111	2289305	2242705	1686471	1927503	1936990	1848117	1385433	1270436	1139215	1281297	1090072	1104755	868554	884983	531276	524544	1228034	40359612
Filtered by MAF <0.01, INFO score<0.6 and dosage certainty<0.8	2491080	2776581	2338797	2236919	2137482	2068743	1834087	1847339	1370881	1595458	1578953	1524633	1138471	1026797	911085	993607	823741	889819	627910	699976	416833	394128	1005463	32728783
Remaining SNP variants	571284	626203	531841	544149	484266	496315	437351	416967	322033	380938	372555	358251	278505	244853	211487	229895	195107	216231	165544	167608	103135	101262	220047	7675827
SALTY (5477 sample scanned)
Scanned from VCF file	3069931	3392237	2821894	2787581	2588168	2460111	2289305	2242705	1686471	1927503	1936990	1848117	1385433	1270436	1483177	1281297	1090072	1104755	868554	884983	531276	524544	1228034	40703574
Filtered by MAF <0.01, INFO score<0.6 and dosage certainty<0.8	2350145	2676033	2246136	2186712	2059789	1981801	1777742	1783654	1276126	1511899	1525968	1457290	1080333	984769	845450	909526	759265	824578	600105	643430	375489	362119	874346	31092705
Remaining SNP variants	563437	620271	525644	539144	479205	491489	432288	413504	317378	376475	368754	354240	275937	241773	208158	226360	191189	212422	162339	164610	101653	98869	211740	7576879
Number of SNP variants kept in summary statstics output from meta-analysis of five STR subcohorts	552470	607661	515776	528804	469443	482659	424364	405131	310478	369373	361854	346304	270494	236230	203113	221557	187088	208415	158794	161413	99886	96082	205249	7422638
ELSA (7222 samples scanned)
Scanned from VCF file	2080501	3365327	2798431	2764805	2567386	1797600	2270204	2222277	1667896	1907052	1916489	1829311	1371388	1257105	1126967	1268520	1078990	1095714	861482	728505	526675	520046	-	39103172
Filtered by MAF <0.01, INFO score<0.6 and dosage certainty<0.8	1692251	2731360	2261856	2215341	2077399	1422623	1828230	1802092	1344690	1525051	1542322	1467829	1091087	1009405	913401	1036025	880753	877482	691702	588279	421467	416445	-	31529341
Remaining SNP variants	388250	633967	536575	549464	489987	374977	441974	420185	323206	382001	374167	361482	280301	247700	213566	232495	198237	218232	169780	140226	105208	103601	-	7573831
BAMSE - waves 1 and 2 (xxx samples, max 2111 being analyzed)
Scanned from VCF file	3069931	3392237	2821894	2787581	2588168	2460111	2289305	2242705	1686471	1927503	1936990	1848117	1385433	1270436	1139215	1281297	1090072	1104755	868554	884983	531276	524544	1228034
Filtered by MAF <0.01, INFO score<0.6 and dosage certainty<0.8	2497392	2765531	2.28903e+06	2239313	2.10285e+06	1961090	1851405	1.82437e+06	1364280	1544319	1.56439e+06	1.48694e+06	1106135	1024650	927096	1050452	894614	888374	703010	717318	427591	422966	1009372
Remaining SNP variants	572539	626706	532868	548268	485320	499021	437900	418332	322191	383184	372600	361182	279298	245786	212120	230845	195458	216381	165544	167665	103685	101578	218662	7697134
HUNT (59552 samples scanned)
Scanned from VCF file	3576863	3935858	3269860	3237879	2995446	2865818	2659825	2588920	1963184	2235352	2253043	2146860	1607469	1477483	1330281	1486424	1272808	1276884	1015747	1018033	625238	609302	1250619	46699196
Filtered by MAF <0.00, INFO score<0.3 and dosage certainty<0.00, minMAC=3	2913298	3218480	2661960	2608810	2437635	2325507	2150245	2113796	1592164	1798139	1824896	1734167	1286635	1198704	1085804	1222003	1042897	1029677	816229	826654	506639	491819	1037035	37923193
Remaining SNP variants	663565	717378	607900	629069	557811	540311	509580	475124	371020	437213	428147	412693	320834	278779	244477	264421	229911	247207	199518	191379	118599	117483	213584	8776003

## Sheet: TableS2
Table S2. Sample quality control by cohorts for genome-wide association study
Cohort name	Genotyping array	Ancestry	MAF exclusion critiera	Call rate exclusion critieria	Hardy-Weinberg equilibrium exclusion criteria	Individual missingness exclusion criteria	Other exclusion criteria	Imputation tools	Imputation reference panel	Build	Post imputation filtering	Association analysis methods	Covariates
CATSS	Illumina PsychChip bead chip + Illumina Global Screening Array (GSA) BeadChip	European	<1%	<98%	P<1e-6 in controls and P<1e-10 in cases	<95%	excessive heterozygosity (FHET outside +/- 0.2); sex mismatch; difference in call rate between cases and controls > 0.02	Sanger genotype imputation - pipeline uses EAGLE2 or SHAPEIT2 for pre-phasing, EAGLE2 for phasing, and PBWT (Positional Burrows-Wheeler Transform) for genotype imputation	Haplotype Reference Consortium data (HRC1.1)	hg19	MAF >=0.01, INFO score>=0.6 and dosage certainty>=0.8	SAIGE (version 0.36.3)	year of birth (standardised), sex, top 3 PCs
YATSS	Illumina Global Screening Array (GSA) BeadChip	European	<1%	<98%	P<1e-6 in controls and P<1e-10 in cases	<95%	excessive heterozygosity (FHET outside +/- 0.2); sex mismatch; difference in call rate between cases and controls > 0.03	Sanger genotype imputation - pipeline uses EAGLE2 or SHAPEIT2 for pre-phasing, EAGLE2 for phasing, and PBWT (Positional Burrows-Wheeler Transform) for genotype imputation	HRC1.1	hg19	MAF >=0.01, INFO score>=0.6 and dosage certainty>=0.9	SAIGE (version 0.36.3)	year of birth (standardised), sex, top 3 PCs
STAGE	Illumina Global Screening Array (GSA) BeadChip	European	<1%	<98%	P<1e-6 in controls and P<1e-10 in cases	<95%	excessive heterozygosity (FHET outside +/- 0.2); sex mismatch; difference in call rate between cases and controls > 0.04	Sanger genotype imputation - pipeline uses EAGLE2 or SHAPEIT2 for pre-phasing, EAGLE2 for phasing, and PBWT (Positional Burrows-Wheeler Transform) for genotype imputation	HRC1.1	hg19	MAF >=0.01, INFO score>=0.6 and dosage certainty>=0.10	SAIGE (version 0.36.3)	year of birth (standardised), sex, top 3 PCs
TwinGene	Illumina OmniExpress BeadChip	European	<1%	<98%	P<1e-6 in controls and P<1e-10 in cases	<95%	excessive heterozygosity (FHET outside +/- 0.2); sex mismatch; difference in call rate between cases and controls > 0.05	Sanger genotype imputation - pipeline uses EAGLE2 or SHAPEIT2 for pre-phasing, EAGLE2 for phasing, and PBWT (Positional Burrows-Wheeler Transform) for genotype imputation	HRC1.1	hg19	MAF >=0.01, INFO score>=0.6 and dosage certainty>=0.11	SAIGE (version 0.36.3)	year of birth (standardised), sex, top 3 PCs
SALTY	Illumina PsychChip bead chip	European	<1%	<98%	P<1e-6 in controls and P<1e-10 in cases	<95%	excessive heterozygosity (FHET outside +/- 0.2); sex mismatch; difference in call rate between cases and controls > 0.06	Sanger genotype imputation - pipeline uses EAGLE2 or SHAPEIT2 for pre-phasing, EAGLE2 for phasing, and PBWT (Positional Burrows-Wheeler Transform) for genotype imputation	HRC1.1	hg19	MAF >=0.01, INFO score>=0.6 and dosage certainty>=0.12	SAIGE (version 0.36.3)	year of birth (standardised), sex, top 3 PCs
ELSA	Illumina HumanOmni2.5 BeadChips	European	0.01%	<99%	p < 1e-5	<98%	stringent pruning to remove markers in high linkage disequilibrium (r2>0.1)	Michigan Imputation Server - SHAPEIT for pre-phasing and Minimac3 for imputation	HRC1.1	hg19	INFO score >0.95	Logistic regression using SNPTEST	year of birth (standardised), sex, top 4 PCs
BAMSE wave 1 and wave 2	Infinium Global Screening Array-24 v1.0 (GSA) BeadChip + Illumina Human 610-quad array	European	<1%	<98%	P<1e-6 in controls and P<1e-10 in cases	<98%	excessive heterozygosity (FHET outside +/- 0.2); sex mismatch;	Sanger genotype imputation - pipeline uses EAGLE2 for pre-phasing and phasing, and PBWT (Positional Burrows-Wheeler Transform) for genotype imputation	HRC1.1	hg19	MAF >=0.01, INFO score>=0.6 and dosage certainty>=0.8	Logistic Regression using EPACTS Wald test.	year of birth (standardised), sex, top 3 PCs
HUNT	HumanCoreExome24+ BeadChip	European	minor allele count <10	<99%	<0.0001	<99%	Variants were excluded if their probe sequences could not be perfectly mapped to the reference genome, cluster separation was < 0.3, Gentrain score was < 0.15, sex mismatch, duplicates, Gonosomal constellations other than XX and XY were excluded, mendelian error detected by checking for P-P-C error, Autosomal Hetero/Homozygosity Outliers excluded >6SD	Minimac3 v2.0.1	HRC + HUNT WGS V1.1	hg19		SAIGE (version 0.43.1)	year of birth (standardised), sex, btach,HUNT participation round, top 4 PCs

## Sheet: TableS3
Table S3. Association results on the top significant SNPs identified from the meta analysis on the five discovery cohorts.
CHR:POS	rsID	Allele1	Allele2	Freq1	FreqSE	MinFreq	MaxFreq	Effect	StdErr	P-value	Direction	HetISq	HetChiSq	HetDf	HetPVal	TotalSampleSize	Nearest Genes (identified from Phenoscanner)	Function	Gene-associated traits identified from GWAS catalog
17:49135493	rs76213393	c	g	0.8832	0.0063	0.8771	0.8931	-0.2471	0.0474	1.817e-07	----+	0.0	3.999	4	0.4062	31566	SPAG9	protein coding	heel bone mineral density, serum levels of protein NME2, metabolite levels, brain surface area change rate x age interaction (1df), brain surface area change rate x age interaction (2df), OTU99_132 (Bacteroidales) abundance, serum albumin levels, body fat mass, metabolite levels, Conjunctival UV autofluorescence
5:166876787	rs11134461	a	g	0.7100	0.0020	0.7076	0.7134	-0.1684	0.0321	1.588e-07	-----	0.0	3.106	4	0.5402	31566	TENM2	protein coding	Educational attainment, smoking, alchohol consumption, depression, externalizing behaviors, serum gamma-glutamyl transferase measurement, lipid measurement, body mass index, number of sexual partners, vaginal microbiome relative abundance, cortical surface area, cortical thickness, schizophrenia, gut microbiota, breast cancer, post bronchodilator FEV1/FVC ratio, myringotomy, kidney disease in typ…
5:166877976	rs12652339	t	c	0.2754	0.0010	0.2737	0.2767	0.1648	0.0321	2.928e-07	+++++	0.0	2.209	4	0.6973	31566	TENM2	protein coding
5:166877591	rs13175808	t	c	0.7277	0.0010	0.7263	0.7297	-0.1696	0.0323	1.48e-07	-----	0.0	2.680	4	0.6127	31566	TENM2	protein coding
5:166877827	rs12658474	a	c	0.7276	0.0009	0.7264	0.7294	-0.1702	0.0323	1.333e-07	-----	0.0	2.543	4	0.6369	31566	TENM2	protein coding
5:166876688	rs11134459	t	c	0.2899	0.0020	0.2864	0.2923	0.1685	0.0321	1.558e-07	+++++	0.0	3.243	4	0.518	31566	TENM2	protein coding
5:166877968	rs12658534	a	g	0.7243	0.0010	0.7231	0.7262	-0.1657	0.0321	2.538e-07	-----	0.0	2.209	4	0.6974	31566	TENM2	protein coding
5:166878845	rs11952900	a	g	0.2768	0.0011	0.2756	0.2802	0.1684	0.0321	1.554e-07	+++++	0.0	2.578	4	0.6308	31566	TENM2	protein coding
5:166878905	rs11959428	t	c	0.7283	0.0009	0.7263	0.7295	-0.1694	0.0323	1.54e-07	-----	0.0	2.626	4	0.6222	31566	TENM2	protein coding
5:166876690	rs11134460	t	c	0.7100	0.0020	0.7077	0.7135	-0.1693	0.0321	1.361e-07	-----	0.0	3.180	4	0.5282	31566	TENM2	protein coding
5:166879250	rs35549373	a	t	0.7250	0.0010	0.7229	0.7262	-0.1656	0.0321	2.554e-07	-----	0.0	2.389	4	0.6647	31566	TENM2	protein coding
5:166878614	rs13181278	c	g	0.2748	0.0010	0.2732	0.2764	0.1651	0.0321	2.779e-07	+++++	0.0	2.282	4	0.6841	31566	TENM2	protein coding

## Sheet: TableS4
Table S4. Cohort-specific association results on the top significant SNPs seen in the meta-analysis of five discovery cohorts.
		CATSS			YATSS			STAGE			TwinGene			SALTY			ELSA			BAMSE (wave 1)			BAMSE (wave 2)			HUNT
CHR:POS	rsID	Beta	SE	p	Beta	SE	p	Beta	SE	p	Beta	SE	p	Beta	SE	p	Beta	SE	p	Beta	SE	p	Beta	SE	p	Beta	SE	p
17:49135493	rs76213393	-0.0762171	0.218698	0.727461	0.171375	0.161507	0.288644	0.210431	0.0741094	0.00451894	0.33922	0.0911404	0.000197689	0.309453	0.109038	0.00453939	-0.0513349	0.0286169	0.072904	-0.22502	0.37463	0.54808	-0.063232	0.16424	0.70024	0.00488852	0.0226933	0.829442
5:166876688	rs11134459	0.156515	0.143556	0.275593	0.101448	0.115923	0.381503	0.159522	0.0512757	0.00186418	0.252804	0.0609263	3.33431e-05	0.0986631	0.0714144	0.167107	0.0152977	0.0223082	0.492913	0.090849	0.24125	0.70648	0.059231	0.10424	0.56988	0.00512525	0.0161938	0.751627
5:166876690	rs11134460	0.156126	0.143535	0.276718	0.109137	0.115805	0.34598	0.160337	0.0512726	0.00176509	0.2528	0.0609215	3.33047e-05	0.0981431	0.071421	0.169395	0.0152977	0.0223082	0.492913	0.085935	0.24171	0.72219	0.058609	0.10425	0.57399	0.00509233	0.0161936	0.753167
5:166876787	rs11134461	0.158801	0.143534	0.268567	0.101731	0.115931	0.380206	0.160793	0.0512714	0.00171199	0.249938	0.0609009	4.06043e-05	0.0986506	0.0713258	0.166634	0.0152977	0.0223082	0.492913	0.090849	0.24125	0.70648	0.056692	0.10408	0.58596	0.00522181	0.0161911	0.747065
5:166877591	rs13175808	0.13971	0.143973	0.331851	0.141136	0.116119	0.224195	0.161391	0.051396	0.00168859	0.246808	0.0614854	5.96743e-05	0.0988578	0.0716661	0.167765	0.010034	0.0226768	0.658165	0.19105	0.23949	0.42503	0.06861	0.10625	0.51845	0.0092397	0.0163569	0.572154
5:166877827	rs12658474	0.139899	0.143996	0.331275	0.141468	0.116139	0.223186	0.16039	0.0514041	0.0018074	0.246614	0.0614863	6.04924e-05	0.103961	0.0715674	0.146326	0.010034	0.0226768	0.658165	0.18858	0.23976	0.43155	0.06861	0.10625	0.51845	0.00912263	0.0163554	0.576998
5:166877968	rs12658534	0.122214	0.143588	0.394688	0.131884	0.115712	0.254386	0.168022	0.0512937	0.00105403	0.230094	0.0611692	0.000168825	0.097444	0.0710947	0.170492	0.00811826	0.0226368	0.719889	0.17141	0.24057	0.47616	0.057441	0.10624	0.58872	0.00836101	0.0162996	0.60798
5:166877976	rs12652339	0.123502	0.143529	0.389532	0.133024	0.115883	0.251003	0.165672	0.0512756	0.00123353	0.230061	0.0611644	0.000168997	0.0969215	0.0710494	0.172523	0.00879638	0.0226469	0.697728	0.18486	0.24004	0.44122	0.051	0.10617	0.63097	0.00834936	0.0162989	0.608465
5:166878614	rs13181278	0.125245	0.143433	0.382556	0.119129	0.11607	0.304726	0.168243	0.0513239	0.00104522	0.230581	0.0611458	0.000162596	0.0978306	0.0710232	0.168375	0.00857351	0.0226474	0.70503	0.16663	0.24083	0.489	0.049566	0.1065	0.64163	0.0112491	0.0163667	0.491885
5:166878845	rs11952900	0.168344	0.142682	0.238055	0.113052	0.116016	0.32983	0.169304	0.0513103	0.000968185	0.237071	0.0610161	0.000102165	0.0945179	0.0709883	0.183038	0.00498566	0.0226196	0.82556	0.1701	0.24054	0.47946	0.044265	0.1069	0.67882	0.010704	0.0163547	0.512795
5:166878905	rs11959428	0.141195	0.143933	0.326603	0.12606	0.116642	0.279812	0.161578	0.0515132	0.00170899	0.246599	0.0614638	6.01788e-05	0.103542	0.0714682	0.147398	0.0084716	0.0226555	0.708474	0.18392	0.24	0.44349	0.069834	0.10649	0.51199	0.0119219	0.0164107	0.46755
5:166879250	rs35549373	0.120405	0.143219	0.400513	0.117973	0.116104	0.309581	0.168494	0.051331	0.0010289	0.23293	0.0611286	0.000138688	0.0981532	0.070927	0.166401	0.00759423	0.0225925	0.736782	0.16663	0.24083	0.489	0.049631	0.10649	0.64116	0.0110832	0.0163502	0.497858

## Sheet: TableS5
Table S5. Number of overlapped SNPs between cohorts which have been meta analysed.
Number of overlapped SNPs	STAGE	SALTY	TwinGene	YATSS	CATSS	ELSA	BAMSE (wave1)	BAMSE (wave 2)	HUNT
6499901	1	1	1	1	1	1	1	1	1
1023851	0	0	0	0	0	0	0	0	1
708286	1	1	1	1	1	0	1	1	1
124442	0	0	0	0	0	1	0	0	0
84066	0	0	0	0	0	1	0	0	1
67850	1	1	1	1	1	1	0	1	1
59636	1	1	1	1	1	1	1	1	0
52318	0	0	0	0	0	0	1	0	0
26457	1	1	1	1	1	0	1	1	0
19096	1	0	1	1	0	1	1	1	1
18259	0	0	0	0	0	0	1	0	1
16424	1	1	1	1	1	0	0	1	1
14877	0	0	0	0	0	1	1	0	1
14324	0	0	0	0	0	1	1	0	0
13907	0	0	0	0	0	0	0	1	0
12603	1	1	1	1	1	1	1	0	1
10878	1	0	1	1	1	1	1	1	1
10550	0	0	0	1	0	0	0	0	0
9491	1	0	0	1	0	1	0	1	1
9430	1	1	1	1	0	1	1	1	1
8728	1	0	1	1	0	1	0	1	1
7128	1	1	1	1	1	1	0	1	0
7011	1	1	1	1	1	1	0	0	1
6869	0	0	0	0	0	1	0	1	1
6777	1	1	1	0	1	1	1	1	1
6776	0	0	0	1	0	1	0	0	1
6246	0	0	0	0	0	0	0	1	1
6024	0	0	0	0	0	0	1	1	0
5561	0	0	0	1	0	0	0	0	1
5556	0	0	0	0	0	1	0	1	0
5049	0	0	1	0	0	1	0	0	1
4987	1	0	0	1	0	1	0	1	0
4845	1	0	1	1	1	1	0	1	1
4769	1	0	0	1	0	1	1	1	1
4629	1	1	1	1	0	1	0	1	1
4580	0	0	0	1	0	1	0	0	0
4516	1	1	1	1	1	0	0	1	0
4389	1	0	1	1	0	0	1	1	1
4373	1	1	1	1	1	0	1	0	1
4093	0	0	0	1	0	0	0	1	0
3805	0	0	0	1	0	0	1	0	0
3749	1	1	0	1	1	1	1	1	1
3591	0	0	1	0	0	0	0	0	1
3428	0	0	1	0	0	1	1	0	1
3348	0	0	0	0	0	1	1	1	1
3337	1	0	0	0	0	1	0	0	1
3295	1	0	1	1	1	0	1	1	1
3283	0	0	1	0	0	0	0	0	0
3276	1	1	1	1	1	0	0	0	1
3238	1	1	1	0	1	1	0	1	1
3156	1	0	0	1	0	1	0	0	1
3117	0	0	0	1	0	1	0	1	1
2988	0	0	0	0	0	0	1	1	1
2812	0	0	0	1	0	1	1	0	1
2786	0	0	0	1	0	0	1	1	0
2781	0	0	0	0	0	1	1	1	0
2672	1	0	0	1	0	0	0	1	1
2641	0	0	0	1	0	0	0	1	1
2635	1	1	0	1	1	1	0	1	1
2593	1	1	1	1	0	0	1	1	1
2548	1	0	0	1	0	0	0	1	0
2534	1	0	1	1	0	1	1	1	0
2531	1	1	1	0	1	0	1	1	1
2509	1	0	0	0	0	1	0	1	1
2498	1	0	1	1	0	1	0	0	1
2450	1	0	0	1	0	0	0	0	0
2391	1	0	1	1	0	1	1	0	1
2382	1	0	0	0	0	0	0	0	0
2328	1	0	1	1	0	0	0	1	1
2299	0	0	0	1	0	0	1	0	1
2265	1	0	0	0	0	0	0	0	1
2233	0	1	1	1	1	1	1	1	1
2117	1	0	1	1	1	1	1	1	0
2101	0	0	0	1	0	1	0	1	0
2082	0	0	1	0	0	0	1	0	1
2025	0	0	0	1	0	1	1	1	1
1983	0	0	1	0	0	0	1	0	0
1872	1	0	0	0	0	1	0	0	0
1843	1	1	1	0	1	1	1	0	1
1842	1	0	1	1	0	0	1	1	0
1796	0	1	1	0	1	1	1	0	1
1790	1	1	0	1	1	0	1	1	1
1749	0	0	0	1	0	1	1	0	0
1717	1	1	1	1	1	1	1	0	0
1702	1	0	1	1	0	1	0	1	0
1700	1	0	0	1	0	1	0	0	0
1698	0	0	1	0	0	1	0	0	0
1692	1	0	0	1	0	0	1	1	1
1666	1	0	1	0	0	1	1	1	1
1641	0	0	1	1	0	1	0	0	1
1637	0	1	0	0	0	0	0	0	0
1635	1	1	1	0	1	1	1	1	0
1628	1	0	1	0	0	1	0	0	1
1625	1	0	1	0	0	1	0	1	1
1615	1	0	1	1	1	0	0	1	1
1603	1	0	0	1	0	0	1	1	0
1600	1	0	0	1	0	0	0	0	1
1599	1	0	1	1	1	0	1	1	0
1578	0	0	0	1	0	0	1	1	1
1559	1	0	0	1	0	1	1	1	0
1558	1	0	0	1	1	0	1	1	0
1543	1	1	1	1	0	1	0	0	1
1540	1	1	1	1	0	0	0	1	1
1519	0	0	1	0	0	1	0	1	1
1489	0	0	1	0	0	1	1	0	0
1480	1	1	1	1	0	1	1	1	0
1476	1	1	1	1	0	1	1	0	1
1463	1	0	0	1	1	1	1	1	1
1449	1	1	0	1	1	1	1	1	0
1439	0	1	0	0	0	1	0	0	1
1437	1	1	1	1	1	0	1	0	0
1418	1	0	1	1	0	0	0	0	1
1414	0	0	0	1	0	1	1	1	0
1401	1	0	0	0	0	1	1	1	1
1399	1	0	1	0	1	1	1	1	1
1386	1	0	0	1	0	1	1	0	1
1382	1	0	0	0	0	1	1	0	1
1379	1	0	1	1	1	0	0	1	0
1378	1	0	0	0	0	0	0	1	0
1376	1	1	0	1	1	0	1	1	0
1375	0	1	0	0	0	0	0	0	1
1370	1	0	1	1	1	1	1	0	1
1351	1	1	1	1	0	0	1	1	0
1340	0	1	1	1	1	1	0	1	1
1328	1	0	1	0	0	1	1	0	1
1319	0	0	1	1	0	1	0	1	1
1288	1	1	1	0	1	0	0	1	1
1283	1	0	0	0	0	0	1	0	1
1276	0	0	1	0	0	1	1	1	1
1275	1	1	1	0	1	1	0	0	1
1248	1	0	0	0	0	0	0	1	1
1209	1	0	1	1	1	1	0	1	0
1193	1	1	1	0	0	1	1	1	1
1181	1	0	0	1	1	1	0	1	1
1177	0	0	1	1	0	1	1	0	1
1158	0	1	1	0	1	1	1	1	1
1158	1	0	0	0	0	1	0	1	0
1155	1	0	0	0	0	0	1	0	0
1146	1	1	0	1	0	1	0	1	1
1140	1	1	0	1	0	1	1	1	1
1100	1	0	1	1	1	1	0	0	1
1097	1	1	1	0	1	0	1	1	0
1094	1	0	1	1	0	0	0	1	0
1059	0	0	1	1	0	1	1	1	1
1044	1	0	1	1	0	0	1	0	1
1040	1	1	0	1	1	0	0	1	1
1027	1	1	1	1	1	1	0	0	0
1023	0	0	1	1	0	0	0	0	1
1021	1	0	0	0	0	1	1	1	0
1012	0	1	1	0	0	1	0	0	1
1005	1	0	1	0	0	0	0	0	1
1001	1	1	1	0	0	1	0	1	1
997	1	1	1	1	1	0	0	0	0
990	1	0	0	1	1	0	1	1	1
982	0	1	1	0	1	1	0	0	1
977	1	0	0	0	0	0	1	1	0
923	1	0	0	0	1	1	1	1	0
906	0	1	0	0	0	1	0	0	0
884	1	1	1	1	0	1	0	1	0
874	1	0	0	0	0	0	1	1	1
863	0	1	1	1	1	0	1	1	1
856	0	0	0	1	1	0	1	1	0
856	0	1	1	1	1	1	1	0	1
854	1	0	0	1	1	0	0	1	0
849	1	1	0	1	1	1	0	1	0
847	0	0	1	0	0	0	0	1	1
833	1	0	1	0	1	1	0	1	1
817	1	0	0	1	1	1	1	1	0
814	1	0	0	1	0	0	1	0	1
805	1	1	1	1	0	0	1	0	1
796	0	0	1	1	0	0	0	0	0
795	1	1	1	0	1	0	1	0	1
794	1	0	0	0	0	1	1	0	0
786	0	0	1	1	1	1	1	1	1
782	0	1	1	0	0	0	0	0	1
775	1	0	1	0	0	0	1	0	1
771	0	0	0	0	1	0	0	0	0
769	1	1	1	0	1	1	0	1	0
768	1	1	1	1	0	0	0	0	1
763	0	0	0	0	1	1	0	0	1
762	0	1	1	0	1	1	0	1	1
740	0	0	1	0	0	0	0	1	0
740	0	1	0	0	0	1	1	0	1
739	1	1	1	0	0	1	0	0	1
735	0	0	1	1	0	0	1	0	1
730	0	0	0	0	1	0	1	1	0
715	0	1	1	1	1	1	1	1	0
714	0	1	1	0	0	1	1	0	1
698	1	1	1	1	0	0	0	1	0
697	1	0	1	0	0	0	1	1	1
697	1	0	1	1	0	0	1	0	0
691	0	1	0	0	0	0	1	0	0
690	0	0	1	0	0	0	1	1	1
690	1	0	1	0	0	0	0	1	1
689	0	1	0	0	0	0	1	1	0
686	0	0	0	1	1	0	0	1	0
683	1	1	0	1	1	0	0	1	0
667	1	1	1	0	1	0	0	0	1
658	0	0	1	1	0	1	0	0	0
657	1	1	1	0	0	1	1	0	1
653	1	0	0	1	0	1	1	0	0
642	1	0	1	1	0	0	0	0	0
636	1	0	0	1	1	0	0	1	1
634	1	1	1	0	0	0	1	1	1
632	0	0	0	1	1	1	1	1	1
630	1	0	0	1	0	0	1	0	0
628	0	0	1	0	0	1	1	1	0
628	0	1	0	0	0	0	1	0	1
627	0	0	1	1	0	0	0	1	1
624	0	1	0	0	0	0	0	1	0
624	0	1	0	1	0	0	0	0	0
623	0	0	1	1	0	0	1	1	1
622	0	0	0	1	1	1	1	1	0
609	0	1	1	1	0	1	0	1	1
605	0	0	0	0	1	0	0	0	1
605	0	0	0	1	1	0	1	0	0
590	1	0	1	0	0	0	0	0	0
588	0	0	0	0	1	1	0	0	0
587	0	0	0	0	1	0	1	0	0
587	0	1	1	1	0	1	1	1	1
585	0	0	1	0	1	1	0	1	1
584	0	0	0	0	1	1	1	1	0
573	0	0	1	0	0	0	1	1	0
573	0	0	1	0	0	1	0	1	0
571	1	1	0	1	1	1	0	0	1
566	0	0	1	1	0	0	1	0	0
564	0	1	1	0	1	0	1	1	1
562	0	1	1	0	1	0	1	0	1
559	1	1	0	1	0	0	0	1	1
553	0	0	0	0	1	0	0	1	0
552	1	0	1	0	0	0	1	0	0
549	1	0	1	1	0	1	0	0	0
544	0	1	1	1	0	1	1	0	1
544	0	1	1	1	1	1	0	0	1
544	1	0	1	0	1	0	1	1	1
543	0	1	0	1	0	1	0	0	1
541	1	0	0	1	1	1	0	1	0
540	0	1	1	1	0	1	0	0	1
539	1	1	1	0	1	0	0	1	0
537	0	1	0	0	0	1	0	1	1
535	0	1	0	0	1	1	0	0	1
535	0	1	1	0	0	0	0	0	0
534	0	1	0	1	1	1	1	1	1
532	0	1	1	0	1	1	1	0	0
531	0	1	1	0	0	1	0	1	1
529	1	1	1	0	0	0	0	0	1
528	0	0	0	1	1	1	0	1	1
526	0	0	0	0	1	1	1	0	1
516	1	1	0	0	1	1	1	1	1
511	1	0	1	1	1	0	0	0	1
504	1	1	1	0	0	0	0	1	1
503	1	0	1	0	1	1	1	0	1
497	0	0	0	1	1	0	0	0	0
496	0	0	0	1	1	0	1	1	1
494	0	0	1	1	0	0	1	1	0
493	0	1	1	0	0	0	1	0	1
492	1	1	0	1	0	1	0	0	1
488	0	0	0	0	1	0	1	1	1
486	0	1	0	0	1	0	0	0	0
483	1	0	0	0	1	1	0	1	1
482	1	0	1	1	1	0	1	0	0
479	0	1	1	1	1	0	1	1	0
479	1	0	0	0	1	1	1	1	1
476	1	0	1	1	1	0	1	0	1
476	1	1	0	1	0	0	1	1	1
476	1	1	0	1	0	1	1	1	0
471	1	0	1	0	0	1	1	1	0
466	1	0	1	0	0	1	0	0	0
463	0	0	0	0	1	1	0	1	0
462	0	0	1	1	1	1	0	1	1
462	0	1	0	0	1	0	0	0	1
461	0	1	1	1	1	0	0	1	1
459	0	0	1	0	1	1	1	0	1
458	0	0	1	0	1	1	0	0	1
457	1	1	0	0	0	1	0	0	1
456	0	0	0	1	1	0	0	1	1
453	0	0	1	1	0	1	1	1	0
449	0	1	1	0	1	1	0	0	0
446	1	0	1	0	0	0	1	1	0
445	1	1	1	0	0	0	1	0	1
445	1	1	1	0	1	1	1	0	0
440	1	0	1	0	0	0	0	1	0
438	0	0	0	0	1	1	0	1	1
435	1	1	0	0	1	1	1	1	0
433	0	1	1	0	0	1	1	1	1
428	0	0	1	1	0	1	0	1	0
426	0	1	0	0	0	1	1	1	1
421	0	0	1	1	1	0	1	1	1
419	1	1	0	0	1	1	0	1	1
416	1	0	1	0	1	0	0	1	1
416	1	0	1	1	0	1	1	0	0
414	0	0	1	1	1	0	1	1	0
407	1	1	1	0	1	0	1	0	0
407	1	1	1	1	0	0	0	0	0
406	1	1	0	1	1	1	1	0	1
405	1	1	0	1	0	1	1	0	1
401	1	1	1	0	0	0	1	1	0
400	1	0	1	0	1	1	0	0	1
398	0	0	1	1	0	0	0	1	0
398	1	1	0	0	0	1	0	1	1
398	1	1	0	1	0	0	0	1	0
397	0	1	0	1	1	1	0	1	1
394	1	0	1	0	1	1	1	1	0
393	0	0	1	0	1	1	1	1	1
393	0	1	1	1	0	0	1	1	0
390	0	1	0	1	0	0	0	0	1
387	0	1	1	0	1	0	0	0	1
386	0	0	1	1	0	1	1	0	0
386	1	1	1	1	0	0	1	0	0
385	0	0	0	1	1	1	0	1	0
384	0	0	0	0	1	0	1	0	1
384	1	1	0	1	0	0	1	1	0
382	0	0	0	0	1	1	1	1	1
379	0	1	0	0	1	1	0	0	0
376	1	1	0	1	0	1	0	1	0
375	1	1	0	0	0	1	1	1	1
375	1	1	1	1	0	1	0	0	0
371	0	1	0	1	0	0	1	1	0
366	0	0	0	1	1	1	0	0	1
364	0	1	0	0	1	1	1	0	1
356	1	1	1	0	1	1	0	0	0
354	1	0	0	0	1	0	1	1	0
349	0	1	1	1	0	0	1	0	1
346	0	0	0	1	1	0	1	0	1
345	0	1	0	1	1	0	1	1	1
344	0	1	1	0	1	0	0	0	0
344	1	0	1	0	1	0	1	1	0
343	0	0	0	0	1	1	1	0	0
341	0	0	1	1	1	1	0	0	1
341	0	1	0	1	0	1	1	1	0
341	1	1	0	0	0	1	1	0	1
337	0	1	0	0	0	0	0	1	1
336	1	0	1	0	0	1	0	1	0
334	0	1	1	0	1	1	1	1	0
333	0	1	0	0	0	1	1	0	0
331	0	1	0	1	0	1	0	1	1
330	1	0	0	1	1	1	0	0	1
329	0	1	1	1	1	0	1	0	1
327	1	1	0	0	1	0	1	1	1
326	0	0	0	1	1	1	0	0	0
323	0	0	0	0	1	0	0	1	1
322	0	1	1	1	0	0	0	0	1
321	1	1	1	0	1	0	0	0	0
319	1	0	0	0	1	0	0	1	0
318	1	1	0	0	0	0	0	0	1
317	0	1	0	1	0	0	0	1	0
316	0	1	0	0	0	0	1	1	1
316	0	1	1	0	1	0	1	0	0
313	1	1	0	0	1	0	0	0	1
312	1	0	1	0	0	1	1	0	0
307	0	1	0	1	0	1	1	0	1
305	0	1	0	1	0	0	1	0	1
305	1	0	1	0	1	1	0	1	0
304	0	1	1	1	0	0	1	1	1
298	0	0	0	1	1	1	1	0	0
298	0	1	0	1	0	1	1	1	1
298	1	1	0	0	1	0	1	1	0
297	1	1	0	0	1	0	0	1	0
295	1	0	0	0	1	1	0	0	1
295	1	1	0	1	0	0	0	0	1
294	1	1	1	0	0	0	0	0	0
293	1	0	0	1	1	1	1	0	1
292	0	1	1	1	0	0	0	0	0
292	0	1	1	1	0	0	0	1	1
291	0	0	1	1	1	1	1	0	1
288	0	0	1	0	1	1	1	1	0
288	0	1	1	0	1	0	0	1	1
286	0	1	0	1	0	0	1	0	0
285	0	1	1	0	0	0	1	0	0
285	0	1	1	0	1	1	0	1	0
283	0	1	1	0	0	0	0	1	1
283	0	1	1	0	1	0	1	1	0
283	0	1	1	1	1	0	0	1	0
282	0	0	1	1	1	1	1	1	0
282	0	1	1	1	1	0	0	0	0
282	0	1	1	1	1	0	0	0	1
281	0	1	1	0	1	0	0	1	0
278	1	1	0	0	1	1	1	0	1
277	1	1	1	0	0	1	1	1	0
276	1	1	1	1	0	1	1	0	0
273	0	1	0	1	1	1	1	1	0
272	0	1	0	1	1	1	0	1	0
270	0	0	0	1	1	0	0	0	1
270	0	0	1	0	1	0	0	0	0
268	0	0	1	1	1	0	0	1	0
265	0	1	0	1	1	1	0	0	1
265	1	0	1	1	1	1	1	0	0
262	1	1	0	0	1	1	0	0	1
261	0	1	0	1	1	0	1	0	1
261	0	1	1	0	0	1	1	1	0
259	1	0	1	0	1	0	0	0	1
258	0	0	1	0	1	1	0	0	0
258	1	0	0	0	1	0	0	0	0
258	1	1	1	0	0	0	0	1	0
256	0	0	1	1	1	0	0	1	1
256	0	1	0	0	0	1	0	1	0
255	1	0	0	0	1	0	1	1	1
254	0	1	0	0	1	1	1	1	1
254	0	1	0	1	1	1	1	0	1
254	0	1	1	0	0	0	1	1	1
254	1	1	0	1	1	0	0	0	0
253	0	1	0	1	1	0	1	1	0
253	1	1	0	0	0	0	0	1	1
250	0	1	1	0	0	1	0	0	0
250	1	1	0	1	1	0	1	0	1
248	0	0	1	0	1	0	1	0	0
247	0	1	0	0	1	0	1	0	0
246	1	1	0	1	1	0	0	0	1
245	0	1	0	0	1	0	1	1	0
245	1	1	0	0	1	0	0	1	1
244	1	1	1	0	0	0	1	0	0
243	0	1	1	1	1	0	1	0	0
240	0	1	0	0	1	0	1	0	1
240	1	0	0	0	1	1	1	0	1
237	0	0	1	0	1	0	0	0	1
237	0	1	1	1	1	1	0	1	0
236	1	1	0	0	1	1	0	1	0
235	0	1	0	1	0	0	0	1	1
232	1	0	1	1	1	0	0	0	0
232	1	0	1	1	1	1	0	0	0
229	0	1	0	1	0	0	1	1	1
228	0	0	1	0	1	0	1	0	1
228	0	0	1	1	1	0	0	0	1
226	0	0	0	1	1	1	1	0	1
226	0	1	1	1	0	0	0	1	0
226	1	0	0	0	1	0	0	1	1
223	1	0	1	0	1	0	1	0	1
221	1	1	0	0	0	0	0	0	0
219	0	1	1	1	0	0	1	0	0
219	1	0	0	1	1	0	0	0	0
216	0	1	0	1	0	1	0	0	0
216	1	1	1	0	0	1	0	0	0
214	1	0	0	1	1	0	1	0	0
212	1	1	0	0	0	0	1	1	1
211	0	1	1	1	0	1	1	1	0
211	1	1	0	1	1	1	0	0	0
209	0	0	1	1	1	0	1	0	1
206	0	1	1	0	0	0	0	1	0
206	1	0	1	0	1	0	0	1	0
203	0	0	1	0	1	0	0	1	1
202	0	1	0	1	0	1	0	1	0
201	0	1	0	0	1	1	1	0	0
200	1	1	0	0	0	1	1	1	0
198	1	0	1	0	1	1	0	0	0
197	1	0	0	1	1	0	0	0	1
196	0	0	1	0	1	0	1	1	1
196	0	1	0	0	0	1	1	1	0
196	1	1	0	1	1	0	1	0	0
195	1	1	0	1	1	1	1	0	0
194	0	1	0	0	1	1	0	1	1
194	1	1	0	1	0	0	1	0	1
193	0	1	0	1	1	0	0	1	1
191	1	1	0	0	0	0	0	1	0
191	1	1	0	1	0	0	0	0	0
188	0	1	1	0	0	1	1	0	0
188	1	1	1	0	0	1	0	1	0
187	0	1	1	0	0	0	1	1	0
185	0	0	1	1	1	0	1	0	0
182	1	0	0	1	1	0	1	0	1
182	1	1	0	0	0	0	1	1	0
180	0	0	1	0	1	0	1	1	0
179	0	1	0	0	1	0	0	1	0
177	1	0	1	0	1	0	1	0	0
174	1	1	0	0	0	0	1	0	1
171	1	0	0	1	1	1	0	0	0
171	1	1	0	0	0	0	1	0	0
171	1	1	0	1	0	1	0	0	0
164	0	1	0	0	1	0	1	1	1
162	1	0	1	0	1	0	0	0	0
157	0	1	1	1	1	1	1	0	0
157	1	1	1	0	0	1	1	0	0
153	0	1	0	1	1	1	0	0	0
153	0	1	1	0	0	1	0	1	0
152	0	1	0	1	1	0	0	0	1
152	1	0	0	0	1	0	0	0	1
151	0	0	1	0	1	1	0	1	0
151	0	1	0	0	1	0	0	1	1
148	1	1	0	1	0	1	1	0	0
146	0	0	1	1	1	0	0	0	0
146	0	1	1	1	0	1	0	0	0
145	0	0	1	1	1	1	0	1	0
143	0	0	1	0	1	0	0	1	0
143	0	1	0	1	1	0	0	1	0
139	1	0	1	0	1	1	1	0	0
136	0	1	1	1	0	1	0	1	0
135	0	1	1	1	0	1	1	0	0
135	0	1	1	1	1	1	0	0	0
134	1	1	0	0	0	1	0	0	0
133	0	0	1	1	1	1	0	0	0
133	1	0	0	0	1	1	0	1	0
133	1	0	0	1	1	1	1	0	0
130	1	0	0	0	1	1	1	0	0
128	1	0	0	0	1	1	0	0	0
126	0	1	0	1	1	0	0	0	0
120	0	0	1	1	1	1	1	0	0
120	0	1	0	1	0	1	1	0	0
120	0	1	0	1	1	0	1	0	0
120	1	1	0	0	1	0	1	0	1
119	0	1	0	0	1	1	0	1	0
118	1	0	0	0	1	0	1	0	0
117	1	1	0	1	0	0	1	0	0
114	0	1	0	0	1	1	1	1	0
111	1	1	0	0	0	1	0	1	0
111	1	1	0	0	0	1	1	0	0
107	0	0	1	0	1	1	1	0	0
94	1	1	0	0	1	0	1	0	0
93	1	1	0	0	1	1	1	0	0
91	1	1	0	0	1	0	0	0	0
85	1	0	0	0	1	0	1	0	1
75	0	1	0	1	1	1	1	0	0
75	1	1	0	0	1	1	0	0	0

## Sheet: TableS6
Table S6. Association results on the top significant SNPs identified from the meta analysis on all discovery and replication cohorts.
CHR	POS	rsID	Allele1	Allele2	BETA	SE	P	Direction	HetISq	HetChiSq	HetDf	HetPVal	N	Nearest Genes (identified from Phenoscanner)	Function	Gene-associated traits identified from GWAS catalog
1	70088198	rs10489551	t	g	-0.0969	0.0188	2.557e-07	----+----	0	7.095	8	0.5264	97525	LRRC7	intron	educational attainment, carotid Intima-media thickness, adolescent idiopathic scoliosis, orofacial clefts, obesity-related traits, sex hormone-binding globulin levels, biological sex, urinary tract infection frequency, post bronchodilator FEV1/FVC ratio, hypertension risk in short sleep duration, attention deficit hyperactivitiy disorder, cannabis use, body mass index
1	70096524	rs12078237	a	g	-0.0969	0.0188	2.479e-07	-+--+----	0	7.338	8	0.5006	97527	LRRC7	intron	educational attainment, carotid intima-media thickness, adolescent idiopathic scoliosis, orofacial clefts, obesity-related traits, sex hormone-binding globulin levels, biological sex, urinary tract infection frequency, post bronchodilator FEV1/FVC ratio, hypertension risk in short sleep duration, attention deficit hyperactivitiy disorder, cannabis use, body mass index
1	70099304	rs6683654	a	g	0.0969	0.0188	2.512e-07	++++-++++	0	7.354	8	0.4989	97529	LRRC7	intron	educational attainment, carotid Intima-media thickness, adolescent idiopathic scoliosis, orofacial clefts, obesity-related traits, sex hormone-binding globulin levels, biological sex, urinary tract infection frequency, post bronchodilator FEV1/FVC ratio, hypertension risk in short sleep duration, attention deficit hyperactivitiy disorder, cannabis use, body mass index
1	70114611	rs61782248	a	g	-0.1133	0.0215	1.333e-07	-+--+----	0	7.608	8	0.4726	97548	LRRC7	intron	educational attainment, carotid Intima-media thickness, adolescent idiopathic scoliosis, orofacial clefts, obesity-related traits, sex hormone-binding globulin levels, biological sex, urinary tract infection frequency, post bronchodilator FEV1/FVC ratio, hypertension risk in short sleep duration, attention deficit hyperactivitiy disorder, cannabis use, body mass index
1	70103074	rs1245036	a	c	0.1057	0.0198	8.939e-08	++++-++-+	17.6	9.707	8	0.2862	97538	LRRC7	intron	educational attainment, carotid Intima-media thickness, adolescent idiopathic scoliosis, orofacial clefts, obesity-related traits, sex hormone-binding globulin levels, biological sex, urinary tract infection frequency, post bronchodilator FEV1/FVC ratio, hypertension risk in short sleep duration, attention deficit hyperactivitiy disorder, cannabis use, body mass index
1	70107178	rs13375670*	t	c	0.106	0.0198	8.507e-08	++++-++-+	13.3	9.223	8	0.3238	97544	LRRC7	intron	educational attainment, carotid Intima-media thickness, adolescent idiopathic scoliosis, orofacial clefts, obesity-related traits, sex hormone-binding globulin levels, biological sex, urinary tract infection frequency, post bronchodilator FEV1/FVC ratio, hypertension risk in short sleep duration, attention deficit hyperactivitiy disorder, cannabis use, body mass index
9	132935996	rs3780709*	c	g	-0.0696	0.0135	2.656e-07	----+?+--	0	4.341	7	0.7398	93023	NCS1, AL360004.1	intron, intergenic	electrocardiography, Alzheimer disease, tuberculosis, insomnia, biological sex, interferon-related traits
16	1865751	rs117538845*	a	g	0.2011	0.0396	3.784e-07	-??+?+?++	0	3.615	4	0.4607	76557	HAGH	intron	educational attainment, irritable bowel syndrome
*Note: Bolded SNPs are both the indpendent significant SNPs that have a genome-wide significance p<5e-7 and are independent from each other at r2=0.6 and the lead SNPs identified from independent significant SNPs which are independent each other at r2=0.1.(result from FUMA v1.4.1).

## Sheet: TableS7
Table S7. Cohort-specific association results on the top significant SNPs identified from the meta-analysis of all cohorts.
				CATSS			YATSS			STAGE			TwinGene			SALTY			ELSA			BAMSE (wave 1)			BAMSE (wave 2)			HUNT
CHR:POS	rsID	Allele1	Allele2	Beta	SE	p	Beta	SE	p	Beta	SE	p	Beta	SE	p	Beta	SE	p	Beta	SE	p	Beta	SE	p	Beta	SE	p	Beta	SE	p
1:70088198	rs10489551	t	g	0.384311	0.214932	0.0737659	-0.213284	0.181388	0.239659	-0.154359	0.081457	0.0580958	-0.0911933	0.0921832	0.322535	-0.00231993	0.111327	0.983374	-0.0881275	0.0340946	0.00977621	0.18816	0.37048	0.61154	0.032252	0.16388	0.84398	-0.107306	0.0256325	2.83509e-05
1:70096524	rs12078237	a	g	0.383081	0.214842	0.0745733	-0.221086	0.181127	0.222232	-0.154763	0.0809709	0.055961	-0.0943397	0.0920873	0.305618	0.00492005	0.111244	0.964723	-0.0885731	0.0340387	0.00929648	0.18816	0.37048	0.61154	0.016717	0.16346	0.91854	-0.107368	0.025634	2.80812e-05
1:70099304	rs6683654	a	g	0.38645	0.214048	0.0710063	-0.221744	0.181135	0.220881	-0.150881	0.0809143	0.0622242	-0.0866624	0.0920399	0.346411	-0.000382709	0.11105	0.99725	-0.0896388	0.0340118	0.00843087	0.18816	0.37048	0.61154	0.0095666	0.16347	0.95333	-0.107647	0.0256464	2.70078e-05
1:70114611	rs61782248	a	g	0.389941	0.23893	0.102672	-0.194465	0.198168	0.326439	-0.131065	0.0878883	0.135891	-0.154299	0.104452	0.139617	0.017364	0.126048	0.890432	-0.0920247	0.0387935	0.0177276	0.41313	0.41722	0.32207	0.0026489	0.17964	0.98823	-0.13504	0.0296329	5.18681e-06
1:70103074	rs1245036	a	c	-0.484	0.219138	0.0271988	0.215508	0.186509	0.247891	0.158045	0.0840314	0.0600005	0.120833	0.0960931	0.208587	0.0456579	0.115741	0.693225	-0.0904541	0.0352046	0.0102213	-0.32282	0.37181	0.38527	0.027607	0.17027	0.8712	0.120573	0.0273543	1.04405e-05
1:70107178	rs13375670	t	c	0.456752	0.219486	0.0374334	-0.213307	0.186573	0.252919	-0.155644	0.0838396	0.0633887	-0.118769	0.096215	0.217051	-0.0592255	0.116214	0.610314	-0.0904541	0.0352046	0.0102213	0.32852	0.37165	0.37672	-0.05954	0.17139	0.7283	-0.121048	0.0273846	9.85681e-06
9:132935996	rs3780709	c	g	0.132548	0.130267	0.308912	-0.0847766	0.108801	0.435868	-0.0560453	0.048932	0.252055	-0.070206	0.0537191	0.191244	-0.0607717	0.0645997	0.346836				-0.012043	0.21953	0.95625	0.2006	0.10143	0.04796	-0.0712644	0.0154181	3.79805e-06
16:1865751	rs117538845	a	g				0.249129	0.334873	0.456906	-0.0120698	0.157131	0.938772							0.179617	0.0779992	0.0213373				-0.68677	0.39684	0.083524	0.221848	0.048928	5.7827e-06

## Sheet: TableS8
Table S8. The association results of 23andMe on the three SNPs requested for replication analysis.
assay.name	scaffold	position	alleles	pvalue	pval.unadj	effect	stderr	pass	src	dose.b
rs12658474	chr5	166877827	A/C	4.537e-01	4.190e-01	-0.00269	0.00359	TRUE	I	0.72
rs11959428	chr5	166878905	C/T	4.598e-01	4.253e-01	0.00265	0.00359	TRUE	I	0.28
rs76213393	chr17	51058132	C/G	4.568e-01	4.223e-01	-0.00352	0.00473	TRUE	I	0.85

## Sheet: TableS9
Table S9. SNP-based heritability estimates (h2) for dog ownership.
Cohort	N	Sample Prevalence	Population prevalence	h2 based on observation scale	SE based on observation scale	h2 based on liability scale	SE based on liability scale	Lower CI based on liability scale	Upper CI based on liability scale	Reference on the population prevalence
CATSS	4667	0.03	0.13	0.0296	0.0843	0.2905	0.8279	-1.33218	1.91318	PMID: 29150678
YATSS	2575	0.09	0.13	-0.0187	0.1786	-0.0652	0.6232	-1.28667	1.15627	PMID: 29150678
STAGE	8366	0.14	0.13	0.0905	0.048	0.2149	0.1141	-0.008736	0.438536	PMID: 29150678
TwinGene	10761	0.08	0.13	-0.0239	0.0397	-0.0929	0.1543	-0.395328	0.209528	PMID: 29150678
SALTY	5197	0.12	0.13	-0.0113	0.0766	-0.0306	0.2075	-0.4373	0.3761	PMID: 29150678
META-analysis (all discovery cohorts)	31566	0.0959108	0.13	0.0386	0.0136	0.1226	0.0433	0.037732	0.207468	PMID: 29150678
ELSA	4323	0.18	0.33	-0.0479	0.0984	-0.1211	0.2484	-0.607964	0.365764	https://www.ukpetfood.org/information-centre/pet-nutrition-hub/pet-population-2021.html
BAMSE wave 1	370	0.15	0.13	8.8178	1.259	19.7683	2.8225	14.2362	25.3004	PMID: 29150678
BAMSE wave 2	1741	0.15	0.13	0.4217	0.241	0.9453	0.5403	-0.113688	2.00429	PMID: 29150678
HUNT	59552	0.24	0.2	-0.0081	0.0077	-0.0145	0.0137	-0.041352	0.012352	PMID: 28662069
META-analysis (all discovery and replication cohorts)	95811	0.140597	0.135447	0.0077	0.0044	0.0183	0.0105	-0.00228	0.03888	weighed average
23andMe	960031	0.528367	NA	0.031	0.001	NA	NA	NA	NA

[truncated: 4 more sheets: TableS10, TableS11, TableS12, TableS13]
